# Supplementary material for: Circulating Secretoglobin Family 1A Member 1 (SCGB1A1) Levels as a Marker of Biomass Smoke Induced Chronic Obstructive Pulmonary Disease
Source: Toxics. 2021 Aug 31;9(9):208. doi: 10.3390/toxics9090208 (PMC8472904; doi:10.3390/toxics9090208)
Supplement: Supplementary file 1 [file toxics-09-00208-s001.zip]

Archive with 1 entries (1 files):
- toxics-1307848-supplementary.pdf
